# Supplementary material for: Copper-Induced Neurodegenerative Disorders and Therapeutic Potential of Curcumin-Loaded Nanoemulsion
Source: Toxics. 2025 Jan 29;13(2):108. doi: 10.3390/toxics13020108 (PMC11862003; doi:10.3390/toxics13020108)
Supplement: Supplementary file 1 [file toxics-13-00108-s001.zip]

Archive with 1 entries (1 files):
- toxics-3428834-supplementary.pdf
